# Supplementary material for: Temporal Dynamics of Bacterial Communities in Ectropis grisescens Following Cryogenic Mortality
Source: Insects. 2025 Oct 9;16(10):1040. doi: 10.3390/insects16101040 (PMC12563834; doi:10.3390/insects16101040)
Supplement: Supplementary file 1 [file insects-16-01040-s001.zip]

Archive with 1 entries (1 files):
- insects-3867186-supplementary.xlsx
