# Supplementary material for: Temporal Dynamics of Bacterial Communities in Ectropis grisescens Following Cryogenic Mortality
Source: Insects. 2025 Oct 9;16(10):1040. doi: 10.3390/insects16101040 (PMC12563834; doi:10.3390/insects16101040)
Supplement: Supplementary file 1 [file insects-16-01040-s001.zip › insects-3867186-supplementary.xlsx]

## Sheet: Table S1
Table S1. BioSample IDs and Original Sample Correspondence Table for Ectropis grisescens
sample_name	BioSample_ID	Sample Name Mapping	Tax ID
C1_1	SAMN49013854	C1_1 - CK1	1530245
C1_3	SAMN49013855	C1_3 - CK3	1530245
C1_4	SAMN49013856	C1_4 - CK4	1530245
C1_5	SAMN49013857	C1_5 - CK5	1530245
C2_1	SAMN49013858	C2_1 - A1	1530245
C2_2	SAMN49013859	C2_2 - A2	1530245
C2_4	SAMN49013860	C2_4 - A4	1530245
C2_5	SAMN49013861	C2_5 - A5	1530245
C3_1	SAMN49013862	C3_1 - B1	1530245
C3_2	SAMN49013863	C3_2 - B2	1530245
C3_4	SAMN49013864	C3_4 - B4	1530245
C3_5	SAMN49013865	C3_5 - B5	1530245
